# Supplementary material for: The Antecedents and Consequences of Health Literacy in an Ecological Perspective: Results from an Experimental Analysis
Source: Int J Environ Res Public Health. 2018 Apr 19;15(4):798. doi: 10.3390/ijerph15040798 (PMC5923840; doi:10.3390/ijerph15040798)
Supplement: Supplementary file 1 [file ijerph-15-00798-s001.zip]

Archive with 3 entries (2 files):
- ijerph-286786-suppl/
- ijerph-286786-suppl/ijerph-286786-Table S1.docx
- ijerph-286786-suppl/Table S2.xlsx
