# Supplementary material for: The Antecedents and Consequences of Health Literacy in an Ecological Perspective: Results from an Experimental Analysis
Source: Int J Environ Res Public Health. 2018 Apr 19;15(4):798. doi: 10.3390/ijerph15040798 (PMC5923840; doi:10.3390/ijerph15040798)
Supplement: Supplementary file 1 [file ijerph-15-00798-s001.zip › ijerph-286786-suppl/Table S2.xlsx]

## Sheet: Table S2 Database
country	HL_HLS	HL_NVS	Women/100 men	Population aged 65+ (%)	Foreign-born population (%)	Population with post-secondary education aged 25+ (%)	Lifelong learning - % persons aged 25 to 64who stated that they received education or training in the four weeks preceding the survey	Population that use the Internet at least ones a week (% of individuals)	Reading achievement (average reading performance for 15-year-old students PISA database)	Unemployment rate (%)	GDP, US$ per capita	Gini coefficient	Prevalence of chronic depression (%)	Prevalence of dementia (%)	National breast cancer screening program (0 if not, 1 if yes)	National cervical cancer screening program (0 if not, 1 if yes)	Hospitals per 100.000	EPEI total score - rank	Tobacco Control Scale Ranking	Expenditure on social protection (% of GDP)	Households with internet access (%)	Consumer Empowerment Index	Individuals (16 - 74) using the internet for seeking health information (%)	Prevalence of overweight (%)	Pure alcohol consumption, litres per capita	Adult population smoking daily	Life expectancy at birth	Suicide and self-inflicted injury (SDR) per 100,000	Self-perceived health - % Bad	People having a long-standing illness or health problem by educational attainment level	Euro Health Consumer Index - Outcomes sub-discipline	Hospital discharges per 1,000 inhabitants	Total health expenditure (% of GDP)	Private expenditure on health as % of total expenditure on health	Self-reported unmet need for medical examination or treatment	Mammography screening, women aged 50-69 screened (%)	Individuals using the internet for interacting with public authorities (last 12 months) (%)	Crime, violence or vandalism in the area	UNDP Human Development Index (HDI)
Austria	31.95	4.1	105.3	17.69	15.8	26.1	13.5	66	470	4.2	51131	27.4	1.9	5.98	0	0	3.25	10	30	29	33	16.16	53	51.3	10.3	23.2	81.1	15.5	7.2	0.31	190	261	10.9356	23.5	0.7	80.2	51	12.1	0.89
Bulgaria	30.5	3	103.8	18.29	0	20.7	1.6	49	429	11.3	7588.81	35	0.3	4.83	0	0	4.64	31	24	16.5	82	12.52	24	57.1	11.4	29.2	74.2	10.4	9.3	0.5	95	254	6.88298	45.4	0.83	21.9	25	27.2	78
Germany	34.49	3.9	101.4	20.61	12	30.2	7.9	65	497	5.9	45867.8	29	1.3	5.89	1	1	4.01	2	26	28.6	72	17.28	54	53.1	11.8	21.9	80.6	11.9	6.6	0.12	214	240	10.9327	23.5	0.87	54.3	50	12.9	0.919
Greece	33.57	3.6	104	19.47	6.7	26.8	2.8	47	483	17.9	25962.4	35.69	0.4	5	0	0	2.78	22	30	27.7	46	14.61	30	59.1	10.3	31.9	80.8	4.2	6.3	0.72	190	195	9.77189	32.6	0.69	49.5	27	20.1	0.862
Ireland	35.16	3.6	102.5	11.62	16.4	43	7.1	72	496	14.4	51948.3	29.8	0.7	5.47	1	1	2.14	20	2	23.5	58	14.68	40	58.3	11.9	29	80.9	12.11	2.4	0.57	202	132	8.14534	32.2	0.78	71.6	44	10.4	0.915
Netherlands	37.06	4.5	102	15.91	11.4	31.9	17.1	90	508	4.4	53537.3	25.8	1.5	5.49	1	1	1.55	5	13	30.2	91	17.31	53	53.7	10.1	20.9	81.3	10.01	4.9	0.38	238	116	10.5272	13.3	0.88	82.1	62	18.6	0.921
Poland	34.45	2.9	105.3	13.64	1.8	24.4	4.4	59	500	12.4	13776.1	31.01	0.5	5.27	1	1	2.51	25	19	18.7	73	12.46	23	59.2	12.5	23.8	76.8	16.04	12.4	0.51	131	203	6.70238	29.2	0.52	57.1	28	6.3	0.819
Spain	32.88	2.6	106.5	17.24	14.4	24.9	11.2	54	481	21.39	31973	34	1.3	6.35	1	0	1.65	24	13	25.3	63	13.63	38	59.2	11.2	26.2	82.6	6.74	5.5	0.51	179	102	9.47836	26.6	0.7	73.3	38	10.8	0.885
